# Supplementary material for: Time-Resolved Studies of Ytterbium Distribution at Interfacial Surfaces of Ferritin-like Dps Protein Demonstrate Metal Uptake and Storage Pathways
Source: Biomedicines. 2021 Jul 29;9(8):914. doi: 10.3390/biomedicines9080914 (PMC8389677; doi:10.3390/biomedicines9080914)
Supplement: Supplementary file 1 [file biomedicines-09-00914-s001.zip]

Archive with 1 entries (1 files):
- biomedicines-1257533-supplementary.pdf
